# Supplementary material for: MADS-Box Family Genes in Lagerstroemia indica and Their Involvement in Flower Development
Source: Plants (Basel). 2024 Mar 1;13(5):709. doi: 10.3390/plants13050709 (PMC10934564; doi:10.3390/plants13050709)
Supplement: Supplementary file 1 [file plants-13-00709-s001.zip]

Archive with 2 entries (2 files):
- Figure S1.pdf
- plants-2812550-Supplementary material.xlsx
