# Supplementary material for: MADS-Box Family Genes in Lagerstroemia indica and Their Involvement in Flower Development
Source: Plants (Basel). 2024 Mar 1;13(5):709. doi: 10.3390/plants13050709 (PMC10934564; doi:10.3390/plants13050709)
Supplement: Supplementary file 1 [file plants-13-00709-s001.zip › plants-2812550-Supplementary material.xlsx]

## Sheet: S1
	Table S1. Molecular weights and physicochemical properties of 82 LiMADS proteins in L. indica.
Gene ID	Sequence ID	Chromosome	Number of Amino Acid	Molecular Weight	Theoretical pI	Instability Index	Aliphatic Index	Grand Average of Hydropathicity	Subcellular Localization	Type	Subfamily
GWHGCAXI022521	LiMADS1	Chr1	143	16347.7	9.3	55.86	86.57	-0.708	Nucleus	Type II	MIKC
GWHGCAXI025564	LiMADS2	Chr2	720	81541.6	6.57	56.06	68.01	-0.693	Nucleus	TypeII	MIKC
GWHGCAXI025569	LiMADS3	Chr2	219	25364	9.42	53.42	83.29	-0.693	Nucleus	TypeII	MIKC
GWHGCAXI025572	LiMADS4	Chr2	233	26849.6	9.49	48.15	81.16	-0.705	Nucleus	TypeII	MIKC
GWHGCAXI025575	LiMADS5	Chr3	166	18608.2	9.77	80.52	74.64	-0.461	Nucleus	TypeI	MIKC
GWHGCAXI025576	LiMADS6	Chr3	262	29458.1	9.45	36.93	88.21	-0.467	Nucleus	TypeII	MIKC
GWHGCAXI025655	LiMADS7	Chr3	450	51212.2	7.11	56.15	86.04	-0.663	Nucleus	TypeII	MIKC
GWHGCAXI030791	LiMADS8	Chr3	257	28811.5	9.66	52.76	92.61	-0.365	Nucleus	TypeII	MIKC
GWHGCAXI031005	LiMADS9	Chr3	207	22949.5	9.4	48.61	87.73	-0.339	Nucleus	TypeI	Mα
GWHGCAXI003200	LiMADS10	Chr3	290	33123.4	9.11	59.18	78.1	-0.572	Nucleus	TypeII	MIKC
GWHGCAXI010689	LiMADS11	Chr3	964	107927	8.65	46.51	90.1	-0.22	Nucleus	TypeI	MIKC
GWHGCAXI010690	LiMADS12	Chr4	229	25466.2	9.56	54.68	81.75	-0.672	Nucleus	TypeII	MIKC
GWHGCAXI012355	LiMADS13	Chr4	192	21483.5	9.36	62.25	75.21	-0.669	Nucleus	TypeII	MIKC
GWHGCAXI012356	LiMADS14	Chr5	112	12247.6	5.27	54.49	62.05	-0.713	Nucleus	TypeI	Mγ
GWHGCAXI012842	LiMADS15	Chr5	217	24350.5	5.81	51.08	75.16	-0.671	Nucleus	TypeI	Mα
GWHGCAXI019446	LiMADS16	Chr5	217	24292.5	5.81	50.24	75.62	-0.657	Nucleus	TypeI	Mα
GWHGCAXI026817	LiMADS17	Chr5	133	15343.8	8.63	31.68	83.68	-0.565	Nucleus	TypeI	Mα
GWHGCAXI011448	LiMADS18	Chr5	272	30941	8.05	38.48	92.13	-0.216	Nucleus	TypeI	Mα
GWHGCAXI022822	LiMADS19	Chr5	217	24442.6	6.02	47.94	72.9	-0.694	Nucleus	TypeI	Mα
GWHGCAXI004879	LiMADS20	Chr5	215	24177	8.46	43.97	84.37	-0.346	Nucleus	TypeI	Mα
GWHGCAXI007750	LiMADS21	Chr5	188	21283.6	4.54	54.98	68.46	-1.044	Nucleus	TypeI	Mγ
GWHGCAXI010131	LiMADS22	Chr5	100	11056	9.57	44.51	108.3	0.255	Nucleus	TypeI	MIKC
GWHGCAXI019121	LiMADS23	Chr6	214	23904.7	8.95	50.87	91.26	-0.286	Nucleus	TypeII	MIKC
GWHGCAXI025382	LiMADS24	Chr6	239	27585.5	9.3	56.02	81.63	-0.703	Nucleus	TypeII	MIKC
GWHGCAXI025879	LiMADS25	Chr6	385	42403.2	7.69	55.09	67.9	-0.449	Nucleus	TypeI	Mβ
GWHGCAXI005101	LiMADS26	Chr6	242	27877.9	9.44	49.23	92.64	-0.66	Nucleus	TypeI	MIKC
GWHGCAXI005102	LiMADS27	Chr6	261	29225.5	5.82	50.63	91.19	-0.313	Nucleus	TypeII	MIKC
GWHGCAXI011629	LiMADS28	Chr6	282	31904.1	9.51	51.3	63.3	-0.877	Nucleus	TypeII	Mγ
GWHGCAXI011631	LiMADS29	Chr6	238	27131.8	9.04	42.58	81.13	-0.666	Nucleus	TypeII	MIKC
GWHGCAXI019362	LiMADS30	Chr6	208	23761.4	8.49	68.69	83.41	-0.593	Nucleus	TypeII	MIKC
GWHGCAXI019363	LiMADS31	Chr7	307	34400.6	6.36	43.81	97.52	-0.377	Nucleus	TypeII	MIKC
GWHGCAXI019364	LiMADS32	Chr7	247	28520.5	8.77	41.07	80.57	-0.7	Nucleus	TypeII	MIKC
GWHGCAXI027820	LiMADS33	Chr7	217	23984.6	7.74	50.31	88.62	-0.31	Nucleus	TypeII	MIKC
GWHGCAXI021882	LiMADS34	Chr8	354	40377.2	7.63	59.68	87.03	-0.471	Nucleus	TypeII	MIKC
GWHGCAXI026142	LiMADS35	Chr8	224	25635.3	8.89	57.73	78.79	-0.635	Nucleus	TypeII	MIKC
GWHGCAXI026871	LiMADS36	Chr8	235	25934.1	5.89	50.81	70.72	-0.627	Nucleus	TypeI	Mα
GWHGCAXI032511	LiMADS37	Chr8	251	28951.4	6.04	61.2	78.84	-0.858	Nucleus	TypeII	MIKC
GWHGCAXI003297	LiMADS38	Chr8	189	21173.8	5.73	49.31	70.79	-0.56	Nucleus	TypeI	Mα
GWHGCAXI019873	LiMADS39	Chr9	206	22516.1	9.13	42.08	69.22	-0.7	Nucleus	TypeI	MIKC
GWHGCAXI000807	LiMADS40	Chr9	239	27232.9	9.49	46.51	78.37	-0.667	Nucleus	TypeII	MIKC
GWHGCAXI014497	LiMADS41	Chr11	143	15956.2	10.31	75.96	70.91	-0.651	Nucleus	TypeI	Mα
GWHGCAXI016005	LiMADS42	Chr11	271	29674.1	5.3	74.99	63.36	-0.635	Nucleus	TypeI	MIKC
GWHGCAXI016239	LiMADS43	Chr11	326	35876.8	6.05	54.73	79.02	-0.364	Nucleus	TypeII	MIKC
GWHGCAXI022358	LiMADS44	Chr12	266	30702.2	8.73	48.58	91.58	-0.54	Nucleus	TypeII	MIKC
GWHGCAXI022359	LiMADS45	Chr12	230	26301	8.86	44.54	89.43	-0.638	Nucleus	TypeII	MIKC
GWHGCAXI022376	LiMADS46	Chr12	650	73648.7	6.78	52.35	78.14	-0.366	Nucleus	TypeI	MIKC
GWHGCAXI022752	LiMADS47	Chr12	236	27188.9	6.46	61.06	79.83	-0.638	Nucleus	TypeII	MIKC
GWHGCAXI023149	LiMADS48	Chr12	212	23842.2	5.88	45.61	75.47	-0.544	Nucleus	TypeI	Mγ
GWHGCAXI024228	LiMADS49	Chr12	216	24415.9	5.9	53.11	76.85	-0.641	Nucleus	TypeI	Mγ
GWHGCAXI026594	LiMADS50	Chr13	1784	199613	9.01	49.61	82.64	-0.471	Nucleus	TypeII	MIKC
GWHGCAXI026607	LiMADS51	Chr13	210	24599	9.03	69	85.9	-0.81	Nucleus	TypeII	MIKC
GWHGCAXI026880	LiMADS52	Chr14	223	25281.7	5.95	54.15	89.19	-0.659	Nucleus	TypeII	MIKC
GWHGCAXI027904	LiMADS53	Chr14	75	8748.21	9.93	67.62	92.27	-0.412	Nucleus	TypeI	MIKC
GWHGCAXI027907	LiMADS54	Chr14	252	28587.5	8.24	48.03	78.65	-0.643	Nucleus	TypeII	MIKC
GWHGCAXI028790	LiMADS55	Chr15	255	28989.9	7.59	51.72	78.12	-0.567	Nucleus	TypeII	MIKC
GWHGCAXI029061	LiMADS56	Chr16	254	29244.1	8.29	49.72	71.5	-0.758	Nucleus	TypeII	MIKC
GWHGCAXI029072	LiMADS57	Chr16	361	40440.6	5.18	52.67	82.16	-0.49	Nucleus	TypeI	MIKC
GWHGCAXI030084	LiMADS58	Chr16	253	29160.3	8.95	50.35	92.49	-0.588	Nucleus	TypeII	MIKC
GWHGCAXI030242	LiMADS59	Chr16	150	17238.8	9.14	49.15	95.6	-0.581	Nucleus	TypeII	MIKC
GWHGCAXI030921	LiMADS60	Chr17	224	25121	8.67	49.57	79.73	-0.426	Nucleus	TypeI	Mα
GWHGCAXI033048	LiMADS61	Chr17	225	24916.4	7.67	42.16	82.4	-0.394	Nucleus	TypeI	Mα
GWHGCAXI004111	LiMADS62	Chr17	440	49045.5	7.14	47.55	72.27	-0.549	Nucleus	TypeI	Mβ
GWHGCAXI004330	LiMADS63	Chr17	166	19540.5	9.86	56.06	92.77	-0.695	Nucleus	TypeII	MIKC
GWHGCAXI004331	LiMADS64	Chr17	249	28410.4	8.88	41.25	79.52	-0.669	Nucleus	TypeII	MIKC
GWHGCAXI004917	LiMADS65	Chr17	560	61472.2	6.55	38.13	54.91	-0.802	Nucleus	TypeI	Mγ
GWHGCAXI005559	LiMADS66	Chr17	560	61673.4	7.11	38.42	54.21	-0.828	Nucleus	TypeI	Mγ
GWHGCAXI005980	LiMADS67	Chr17	249	27930.7	6.56	51.12	83.09	-0.63	Nucleus	TypeII	MIKC
GWHGCAXI006999	LiMADS68	Chr18	218	24644.9	5.92	50.11	71.24	-0.656	Nucleus	TypeI	Mα
GWHGCAXI007751	LiMADS69	Chr18	215	24199.3	6.01	52.58	70.47	-0.681	Nucleus	TypeI	Mα
GWHGCAXI008623	LiMADS70	Chr18	216	24547.7	6.78	46.58	77.18	-0.657	Nucleus	TypeI	Mα
GWHGCAXI009537	LiMADS71	Chr18	269	30168.4	7.7	55.38	89.96	-0.468	Nucleus	TypeII	MIKC
GWHGCAXI010199	LiMADS72	Chr19	208	23887.5	9.4	57.72	82.55	-0.588	Nucleus	TypeII	MIKC
GWHGCAXI010212	LiMADS73	Chr19	331	38325.5	8.77	59.63	75.71	-0.654	Nucleus	TypeII	MIKC
GWHGCAXI011496	LiMADS74	Chr20	337	37643	8.73	42.37	85.16	-0.427	Nucleus	TypeII	MIKC
GWHGCAXI011497	LiMADS75	Chr22	439	49794.4	7.32	47.32	74.19	-0.549	Nucleus	TypeI	MIKC
GWHGCAXI011924	LiMADS76	Chr22	164	18941.5	9.66	44.98	95.61	-0.433	Nucleus	TypeI	Mγ
GWHGCAXI012864	LiMADS77	Chr22	225	25846.3	8.82	53.32	92.62	-0.326	Nucleus	TypeI	Mγ
GWHGCAXI013731	LiMADS78	Chr22	225	25501.8	6.45	45.95	95.73	-0.227	Nucleus	TypeI	Mγ
GWHGCAXI013796	LiMADS79	Chr22	173	19408.5	10.04	34.32	77.8	-0.583	Nucleus	TypeI	Mα
GWHGCAXI017025	LiMADS80	Chr23	79	8773.17	9.84	41.66	101.27	-0.07	Nucleus	TypeI	MIKC
GWHGCAXI020654	LiMADS81	Chr24	249	28425.2	7.68	45.28	81.89	-0.614	Nucleus	TypeII	MIKC
GWHGCAXI020776	LiMADS82	Chr24	214	24851.7	9.77	54.36	84.35	-0.59	Nucleus	TypeII	MIKC

## Sheet: S2
Table S2. Prediction of cis-acting elements of L.indica
Factor or Site Name	Signal Sequence
-10PEHVPSBD	TATTCT
-300CORE	TGTAAAG
-300ELEMENT	TGHAAARK
AACACOREOSGLUB1	AACAAAC
ABREATCONSENSUS	YACGTGGC
ABREATRD22	RYACGTGGYR
ABRELATERD1	ACGTG
ABREOSRAB21	ACGTSSSC
ABRERATCAL	MACGYGB
ABREZMRAB28	CCACGTGG
ACGTABOX	TACGTA
ACGTABREMOTIFA2OSEM	ACGTGKC
ACGTATERD1	ACGT
ACGTOSGLUB1	GTACGTG
ACGTTBOX	AACGTT
AMMORESIVDCRNIA1	CGAACTT
AMYBOX1	TAACARA
AMYBOX2	TATCCAT
ANAERO1CONSENSUS	AAACAAA
ANAERO2CONSENSUS	AGCAGC
ANAERO3CONSENSUS	TCATCAC
ARE1	RGTGACNNNGC
ARFAT	TGTCTC
ARR1AT	NGATT
ASF1MOTIFCAMV	TGACG
AUXRETGA2GMGH3	TGACGTGGC
BIHD1OS	TGTCA
BOXCPSAS1	CTCCCAC
BOXIINTPATPB	ATAGAA
BOXIIPCCHS	ACGTGGC
BOXLCOREDCPAL	ACCWWCC
CAATBOX1	CAAT
CACGTGMOTIF	CACGTG
CACTFTPPCA1	YACT
CANBNNAPA	CNAACAC
CAREOSREP1	CAACTC
CARGCW8GAT	CWWWWWWWWG
CARGNCAT	CCWWWWWWWWGG
CATATGGMSAUR	CATATG
CBFHV	RYCGAC
CCA1ATLHCB1	AAMAATCT
CCAATBOX1	CCAAT
CELLCYCLESC	CACGAAAA
CEREGLUBOX2PSLEGA	TGAAAACT
CGACGOSAMY3	CGACG
CIACADIANLELHC	CAANNNNATC
CMSRE1IBSPOA	TGGACGG
CPBCSPOR	TATTAG
CTRMCAMV35S	TCTCTCTCT
CURECORECR	GTAC
DOFCOREZM	AAAG
DPBFCOREDCDC3	ACACNNG
DRE2COREZMRAB17	ACCGAC
DRECRTCOREAT	RCCGAC
E2FCONSENSUS	WTTSSCSS
EBOXBNNAPA	CANNTG
EECCRCAH1	GANTTNC
ELRECOREPCRP1	TTGACC
EMBP1TAEM	CACGTGGC
EMHVCHORD	TGTAAAGT
ERELEE4	AWTTCAAA
GADOWNAT	ACGTGTC
GARE1OSREP1	TAACAGA
GARE2OSREP1	TAACGTA
GAREAT	TAACAAR
GATABOX	GATA
GBOXLERBCS	MCACGTGGC
GBOXPC	ACCACGTGGC
GBOXSORBCS1	TCCACGTGGT
GT1CONSENSUS	GRWAAW
GT1CORE	GGTTAA
GT1GMSCAM4	GAAAAA
GTGANTG10	GTGA
HDZIP2ATATHB2	TAATMATTA
HEXAT	TGACGTGG
HEXMOTIFTAH3H4	ACGTCA
IBOX	GATAAG
IBOXCORE	GATAA
IBOXCORENT	GATAAGR
INRNTPSADB	YTCANTYY
INTRONLOWER	TGCAGG
INTRONUPPER	MAGGTAAGT
IRO2OS	CACGTGG
L1BOXATPDF1	TAAATGYA
LEAFYATAG	CCAATGT
LECPLEACS2	TAAAATAT
LRENPCABE	ACGTGGCA
LTRE1HVBLT49	CCGAAA
LTREATLTI78	ACCGACA
LTRECOREATCOR15	CCGAC
MARABOX1	AATAAAYAAA
MARTBOX	TTWTWTTWTT
MYB1AT	WAACCA
MYB26PS	GTTAGGTT
MYB2AT	TAACTG
MYB2CONSENSUSAT	YAACKG
MYBCORE	CNGTTR
MYBCOREATCYCB1	AACGG
MYBGAHV	TAACAAA
MYBPLANT	MACCWAMC
MYBPZM	CCWACC
MYBST1	GGATA
MYCATERD1	CATGTG
MYCATRD22	CACATG
MYCCONSENSUSAT	CANNTG
NAPINMOTIFBN	TACACAT
NODCON1GM	AAAGAT
NODCON2GM	CTCTT
NTBBF1ARROLB	ACTTTA
OPAQUE2ZMB32	GATGAYRTGG
OSE1ROOTNODULE	AAAGAT
OSE2ROOTNODULE	CTCTT
P1BS	GNATATNC
PALBOXAPC	CCGTCC
POLASIG1	AATAAA
POLASIG2	AATTAAA
POLASIG3	AATAAT
POLLEN1LELAT52	AGAAA
POLLEN2LELAT52	TCCACCATA
PREATPRODH	ACTCAT
PRECONSCRHSP70A	SCGAYNRNNNNNNNNNNNNNNNHD
PROLAMINBOXOSGLUB1	TGCAAAG
PYRIMIDINEBOXHVEPB1	TTTTTTCC
PYRIMIDINEBOXOSRAMY1A	CCTTTT
QARBNEXTA	AACGTGT
QELEMENTZMZM13	AGGTCA
RAV1AAT	CAACA
RAV1BAT	CACCTG
RBCSCONSENSUS	AATCCAA
REALPHALGLHCB21	AACCAA
RHERPATEXPA7	KCACGW
ROOTMOTIFTAPOX1	ATATT
RYREPEATBNNAPA	CATGCA
RYREPEATLEGUMINBOX	CATGCAY
S1FBOXSORPS1L21	ATGGTA
SEBFCONSSTPR10A	YTGTCWC
SEF1MOTIF	ATATTTAWW
SEF3MOTIFGM	AACCCA
SEF4MOTIFGM7S	RTTTTTR
SORLIP1AT	GCCAC
SORLIP4AT	GTATGATGG
SORLIP5AT	GAGTGAG
SP8BFIBSP8BIB	TACTATT
SREATMSD	TTATCC
SURE1STPAT21	AATAGAAAA
SURECOREATSULTR11	GAGAC
SV40COREENHAN	GTGGWWHG
T/GBOXATPIN2	AACGTG
TAAAGSTKST1	TAAAG
TATABOX2	TATAAAT
TATABOX3	TATTAAT
TATABOX4	TATATAA
TATABOX5	TTATTT
TATABOXOSPAL	TATTTAA
TATAPVTRNALEU	TTTATATA
TATCCAOSAMY	TATCCA
TATCCAYMOTIFOSRAMY3D	TATCCAY
TBOXATGAPB	ACTTTG
TELOBOXATEEF1AA1	AAACCCTAA
TGACGTVMAMY	TGACGT
TGTCACACMCUCUMISIN	TGTCACA
UP2ATMSD	AAACCCTA
UPRE2AT	CCACGTCATC
UPRMOTIFIAT	CCACGTCA
WBBOXPCWRKY1	TTTGACY
WBOXATNPR1	TTGAC
WBOXHVISO1	TGACT
WBOXNTCHN48	CTGACY
WBOXNTERF3	TGACY
WRKY71OS	TGAC
WUSATAg	TTAATGG
XYLAT	ACAAAGAA

## Sheet: S3
Table S3. Visualization of cis-acting elements in the LiMADS family promoter region
Subfamily	Gene ID	Phytohormone response												Growth and development										Light responsive element																Biotic/abiotic stress
		ABRE	AuxRR-core	AuxRE	CGTCA-motif	GARE-motif	O2-site	P-box	SARE	TATC-box	TCA-element	TGACG-motif	TGA-element	3-AF3 binding site	A-box	ARE	AT-rich element	CAT-box	circadian	GCN4_motif	GC-motif	MSA-like	RY-element	3-AF1 binding site	ACE	G-box	Box 4	AE-box	AT1-motif	ATCT-motif	ATC-motif	CAG-motif	CCAAT-box	chs-CMA1a	GA-motif	GATA-motif	GT1-motif	GTGGC-motif	LAMP-element	LTR	MBS	MBSI	MRE	Sp1	TCCC-motif	TC-rich repeats	TCT-motif
Mα	LiMADS25	11	1			1		1							1	1									1	4	4						1				1		2	2	2	1	2				2
	LiMADS62	2			1	1		1				1			1	5										4	2	1		1			1			1	1			3	2	1				2	3
Mβ	LiMADS76	3			4		1					4				1		2					1				3									1	3		2		1					1
	LiMADS77	6					1	1		1						2		2	1	1						11	1			2						1	1			2	5						1
	LiMADS78	4			1			1			1	1				2		1		2						3	1	1								1					1					1
	LiMADS48	3			2		3				1	2				3	1	1		1				1		4	1									1		1
	LiMADS49	3			2	1					2	2			1	1		3	1					1	1	2	3							1		1	1			1	2				1		1
	LiMADS21	4			4		1				2	4				1		1	1							2	1	1		2							3			2			1	1	1
	LiMADS65	2												1		1										2											4			1						1
	LiMADS66	1			1							1			2	1									1	1		1									3						1	1		1
	LiMADS14	11			1	2	2			1		1			1	2		2								8	3							2		2			1	1				1
	LiMADS28	4			1						2	1				2		1	1	2						2	2	2									1		1		1				1	1	3
Mγ	LiMADS60	8			1		2				1	1	1				1									8	4	1							1									1	1		1
	LiMADS61	5			2		3					2				2		1						1		3	1				1						4				2		1			1
	LiMADS20	4			2					1		2				2									1	2	1			1			1				1							1			2
	LiMADS9	5			3	1		2		1		3			1	2									1	6	1					1	1				1				2				2	1	3
	LiMADS41	5			2	1	1				1	2	1		1	1	1				2					3	3			3					1	1	2				1				1		2
	LiMADS36	1			4		1					4			1										1	1	5			1			1												1
	LiMADS38	4								1						3		2	1		1					2	3			1			1	1		1	1			1			1	1
	LiMADS69	3			2		1	3				2							1	1			1			2	3						1	1		2					1				1		1
	LiMADS70	3	1		1						1	1							1		1			1	2	3	3			1										2	3		2		1		1
	LiMADS79	4			1							1				1	2		1	1						1	5	1					1		1		1										1
	LiMADS15	3			1		1					1				2						1				2	5										1		2	2			1		1	3	2
	LiMADS16	3			1		1					1				2						1				2	5										1		2	1			1		1	3	2
	LiMADS17	3			2	1					2	2				2			1							2	2								1		4		1						1	1	1
	LiMADS18										1						1								1		3									1	3			1					3	2	1
	LiMADS19	2														1										4		1								3	1		2	1			1		2	1	2
	LiMADS68	2			2	1					1	2				1		1	2				2				3	1																			2
AGL6	LiMADS29	3			1			3			1	1				2										4	6										3				1			1	1		2
	LiMADS47	3			2	1					2	2				2				2			3			3	6	2	1						1		3			1	3					1
	LiMADS54	6			1		1					1								1					1	4	2									1				1	2			2
	LiMADS55	10			7	1	6	1		1	2	7			1		1								1	8	2	1		2			1	1	1		1				1		1	1			2
	LiMADS56	8			5		1				1	5			1	1					2				1	6	1						2				1			2	1				1	1	5
	LiMADS64	3			3		2				1	3			1	3			1	1		1				3	3								1	2	2			1		1			1
	LiMADS72	3						1							1									1	1	4	1									1	1									1
	LiMADS74	4			1			1			1	1			1		1	1	1		1					5	3	1						1			1				1						1
	LiMADS80	4			2	1	1	2		1	1	2	3			2	1				1					5	4			2						1				2			1			1	2
	LiMADS81	2			3		1	2		2		3				2			1							2	1	1							1	1				1	2	1					3
	LiMADS82	6			1			1		1		1			2										2	5	4	1		1					1		1										1
SQUA	LiMADS50	3	1		3		1				1	3	1		1	1										1	1									1	1	1							1		2
	LiMADS63	4			3		1				3	3	1			4		2						1	2	4	2													1	1					1	1
AGL12	LiMADS23	7			1	2					1	1			1	4		2	1				1			7	1			1						2	2			3					2
	LiMADS33	4					1	1					1			3		2								2	3										1		2	1	2				1		1
AGAMOUS	LiMADS3	2				1	1				1					2					1					2	2									1	2			2	1	1	3	1		1
	LiMADS10	1			2							2	1			1										1	1								1		1						1		1	2	1
	LiMADS24	2				1					1		2			2		1								2	2							1		1	1			3	2				1		1
	LiMADS32	7			4		2			1	2	4			1											9	2									2				1			1		1		1
FLC	LiMADS42	1			2							2		1		3		1							1			1			1		1			1			1	1	1		1		2		1
	LiMADS53	6			2		1				1	2			4	2		1			2					4	3			1						2	3					1				1	3
TM3	LiMADS2	7			3		1	2		1	2	3			1			1		1	1		1			7	2			2				1	1	3	4
	LiMADS4	8			4	1	2					4	1			1		1	1							8	5	2	1		1	1					1			2	2	1			1		1
	LiMADS5	1			3		1				1	3	2			2	1	2						1		1																				1
	LiMADS13	2	1		4		1	1			1	4			2	3		1								1	4	1					2														1
	LiMADS30	2	1	1	2		1				1	2				1			1							1	1							1		1	1			1	1		1		1	1
	LiMADS35	2			1	1					1	1			2	1					2					1	7	1					1			1				1	1		1	1		1
	LiMADS40	3					2								1	1		1	1						1	2	1									2	2			2	1						1
DEF	LiMADS44	2																		1						3	6	1													2		2
	LiMADS45	6			2		1	1			2	2	1			2		1								4	5			1			2	1		2	1				2						1
	LiMADS37	2			4							4	1											1		3	1						1			2									1
GLO	LiMADS1	6			1			1		1		1				1		1				1				5	3						1				1			3	1				1	1	3
	LiMADS51	7			3		2				1	3				1		1						1	1	6										3	3			1			1				1
GGM13	LiMADS73	2			2	4	1	1			1	2			2	2				2						1	1	2		1							2						1	2	2		1
AGL17	LiMADS22	3			1	1	1	1			1	1				1					1			1	1	2	3	1	1	1										2							4
	LiMADS26	7								2									1							6	1								1	1	1				1			1
	LiMADS58	8	1		2		2			1	1	2			1	2		1								4	1						1			1	1			1					2		2
	LiMADS6	1			3			1			1	3	1		2						1					1		2		2	1		1			2	2			1	2					2
	LiMADS7	6	1		4		2	1		1		4	1	1	1										1	5	2			1	1		1		1	1	1										1
	LiMADS39	3			4		1	1			1	4	1			3	1									5	2								1	2				1	1				2		1
AGL15	LiMADS43	4			1							1			1	4	2									3	1				1					3					2	1			1		1
	LiMADS34	9	1		5		2	1				5				3		1								9	6										1				1				2	1	1
	LiMADS67	2			1			2		1	1	1	1			3					1					1	5									1	1
STMADS11	LiMADS8	4	2		1		1				1	1	1					1								4	2	1		1			2										1	1	2		1
	LiMADS12	3			1	1				1		1				2										3	2						1				1			1					5
	LiMADS27				1							1			1	1										1	7																		1		1
	LiMADS31	7			1	1						1														4	2							2			1								1	1
	LiMADS52	6			4					1		4				2			1		1		1	2		3	2										1			1	1				1
	LiMADS59	9	1		5							5				1		1								8	1								1		2								1	2	1
	LiMADS71	3	1		2	1	1				3	2	1			2										4	3	1	1	2					1					1	1					1	4
MIKC*	LiMADS11	2			1	1			1		1	1			1	1										3							1			1	1				1						2
	LiMADS46	1	1		1		1	1			2	1				1											1			1						1					1						1
	LiMADS75	1						1			1		1		1	3				1	1					1						1					1			2	2				1		1
	LiMADS57	7			4		1	1				4	2			1		1								8	2				1					1	5			1

## Sheet: S4
Table S4. Primers used in this research
Primer name	Sequence（5'→3'）	Purpose
LiMADS37-F	ATGTCCACTTACAGTGACAGGAGAG	Gene clone
LiMADS37-R	GTCAAGCAGTGGGTAGGTTGTG	Gene clone
LiMADS81-F	ATGGGAAGAGGGAAAGTAGAGCTG	Gene clone
LiMADS81-R	AAGCATCCAGCCATTGTAGAACC	Gene clone
LiMADS7-q-F	TCTTGCGAGAAAGGACCAGC	qPCR
LiMADS7-q-R	CCTTCCCTCCCTTTGATTTTG	qPCR
LiMADS28-q-F	AGCCGAGCGATGGTTTGAT	qPCR
LiMADS28-q-R	AGGTTCTGACTGGGACATGGATAT	qPCR
LiMADS29-q-F	AACTTCCACCTCCACCATTCC	qPCR
LiMADS29-q-R	AGCCATATTGCTCTTCGGACC	qPCR
LiMADS31-q-F	AACTGGCATTGCCCGTGTAC	qPCR
LiMADS31-q-R	ACGAGCCGTTTTCCCTTTG	qPCR
LiMADS37-q-F	TCGGCTGTGCATGTTATTCG	qPCR
LiMADS37-q-R	GTTGATGGAGTTCCTGTGCTTTC	qPCR
LiMADS62-q-F	AAGCATCTCGCAGCCTTGAA	qPCR
LiMADS62-q-R	GGTAGAACGAGTGTCCCAAAACA	qPCR
LiMADS71-q-F	TCCGTCCTCTGTGATGCTGAT	qPCR
LiMADS71-q-R	AGTGATGCCGTGCTAGTAAGTCC	qPCR
LiMADS80-q-F	AGGAAGAACGGGCTGCTGA	qPCR
LiMADS80-q-R	CGCGGCTGGAGAAGATGAT	qPCR
LiMADS81-q-F	AGAACAAGATCAACAGGCAAGTCA	qPCR
LiMADS81-q-R	CAGCATCGCATAGGACGGA	qPCR
